# Supplementary material for: Heme Oxygenase/Carbon Monoxide Participates in the Regulation of Ganoderma lucidum Heat-Stress Response, Ganoderic Acid Biosynthesis, and Cell-Wall Integrity
Source: Int J Mol Sci. 2022 Oct 29;23(21):13147. doi: 10.3390/ijms232113147 (PMC9659044; doi:10.3390/ijms232113147)
Supplement: Supplementary file 1 [file ijms-23-13147-s001.zip]

Archive with 1 entries (1 files):
- ijms-1981898-supplementary.pdf
